# Supplementary material for: In Silico Analysis of a Highly Mutated Gene in Cancer Provides Insight into Abnormal mRNA Splicing: Splicing Factor 3B Subunit 1K700E Mutant
Source: Biomolecules. 2020 Apr 28;10(5):680. doi: 10.3390/biom10050680 (PMC7277358; doi:10.3390/biom10050680)
Supplement: Supplementary file 1 [file biomolecules-10-00680-s001.zip]

Archive with 5 entries (4 files):
- SupplementaryFiles/
- SupplementaryFiles/GeneNetwork_Construction_Analysis.xlsx
- SupplementaryFiles/Network_complete.xls
- SupplementaryFiles/Network_component.xls
- SupplementaryFiles/Supplementary Information_updated.docx
