# Supplementary material for: In Silico Analysis of a Highly Mutated Gene in Cancer Provides Insight into Abnormal mRNA Splicing: Splicing Factor 3B Subunit 1K700E Mutant
Source: Biomolecules. 2020 Apr 28;10(5):680. doi: 10.3390/biom10050680 (PMC7277358; doi:10.3390/biom10050680)
Supplement: Supplementary file 1 [file biomolecules-10-00680-s001.zip › SupplementaryFiles/GeneNetwork_Construction_Analysis.xlsx]

## Sheet: Reactome
List of genes that participate in mRNA splicing mechanism from Reactome
POLDIP3
ISY1
SLU7
CWC22
RBM22
SYF2
BCAS2
CWC25
PRPF38A
WTAP
SRSF3
SRSF9
SRSF4
SRSF6
SRSF1
SF3B5
ZRSR2
RBM17
SF1
DCP2
SRSF5
SF3B1
SF3B3
SF3B4
MUTHY
CDC40
EDC3
DCP1B
DCP1A
EDC4
FGFR2
DHX16
DHX15
SRSF2
SFPQ
U2AF1L4
SRSF10
SFPQ
TSEN15
TSEN54
PRPF19
WDR33
FIP1L1
PRPF40A
DCPS
SRSF7
SF3A1
CPSF6
CPSF6
ZFP36L1
ZFP36L1
RNGTT
APOBEC1
DHX38
FGFR2
SF3B2
CELA2A
CELA2A
GAA
SF3A2
SF3A3
DNAJC8
SMNDC1
TSEN34
TSEN2
PCF11
RPRD1A
RPRD1B
RPRD2
IGF2BP2
IGF2BP3
SRSF11
RTCB
NXF1
NXF1
CLP1
RPS4X
IGF2BP1
RPS4X
IRE1
PRPF4
U2AF2
U2AF1
EIF4E
SF3B6
GHRL

## Sheet: STRING
List of connected genes in the constructed network by STRING
POLDIP3
IGF2BP2
NXF1
RPRD2
U2AF1L4
CWC25
RPRD1B
RPRD1A
SFPQ
ZRSR2
CPSF6
EDC4
SRSF4
SRSF5
TSEN15
CLP1
TSEN54
DHX38
TSEN2
TSEN34
DHX16
SRSF10
RBM17
SMNDC1
DNAJC8
DCP1B
DCP2
EDC3
DCP1A
SRSF2
SRSF6
EIF3E
RPS4X
SRSF11
SF1
SLU7
PCF11
DHX15
PRPF38A
ISY1
CWC22
RBM25
PRPF40A
PRPF4
WDR33
FIP1L1
SRSF9
SYF2
SRSF7
CDC40
SF3A1
SF3A3
SRSF1
SRSF3
U2AFBP
U2AF2
SF3B6
SF3B2
SF3B5
PRPF19
BCAS2
SF3A2
SF3B4
SF3B3
SF3B1
IGF2BP3
IGF2BP1

## Sheet: Network's_component
List of genes of the giant connected component
SMNDC1
FIP1L1
DNAJC8
PRPF40A
SF3A2
SF3B4
RBM17
SRSF10
PRPF4
SF3B5
BCAS2
SRSF6
SF1
DHX38
DHX16
SF3B2
CPSF6
CWC25
SF3A3
SF3A1
SRSF2
SF3B3
RBM25
SF3B6
SFPQ
SRSF11
PRPF19
DHX15
SRSF5
SF3B1
CWC22
U2AF2
SRSF7
SRSF1
SRSF3
POLDIP3
NXF1
U2AF1L4
ZRSR2
SRSF4
TSEN15
CLP1
TSEN54
TSEN2
TSEN34
SLU7
PCF11
PRPF38A
ISY1
WDR33
SRSF9
SYF2
CDC40
U2AFBP

## Sheet: Component_Analysis
SUID	AverageShortestPathLength	BetweennessCentrality	ClosenessCentrality	ClusteringCoefficient	Degree	Eccentricity	IsSingleNode	Matching.Attribute	name	NeighborhoodConnectivity	No of mutations	NumberOfDirectedEdges	NumberOfUndirectedEdges	PartnerOfMultiEdgedNodePairs	Radiality	selected	SelfLoops	shared name	Stress	TopologicalCoefficient
942	2.39623	4.269e-05	0.417323	0.666667	3	6	FALSE	SMNDC1	SMNDC1	28.3333	0	3	0	0	0.767296	FALSE	0	SMNDC1	2	0.691057
943	2.24528	0.112605	0.445378	0.4	6	3	FALSE	FIP1L1	FIP1L1	11.1667	6	6	0	0	0.792453	FALSE	0	FIP1L1	1500	0.328431
944	2.20755	0.00012508	0.452991	0.8	5	5	FALSE	DNAJC8	DNAJC8	22.6	3	5	0	0	0.798742	FALSE	0	DNAJC8	6	0.525581
945	1.98113	0.00368381	0.504762	0.659341	14	5	FALSE	PRPF40A	PRPF40A	22.3571	5	14	0	0	0.836478	FALSE	0	PRPF40A	102	0.486025
946	1.58491	0.0754195	0.630952	0.418895	34	5	FALSE	SF3A2	SF3A2	17.5882	1	34	0	0	0.902516	FALSE	0	SF3A2	1082	0.374218
947	1.88679	0.00551124	0.53	0.701754	19	5	FALSE	SF3B4	SF3B4	21.3684	3	19	0	0	0.852201	FALSE	0	SF3B4	144	0.464531
948	2.07547	0.00109319	0.481818	0.8	10	5	FALSE	RBM17	RBM17	22.9	4	10	0	0	0.820755	FALSE	0	RBM17	32	0.508889
949	2.01887	0.00332381	0.495327	0.654545	11	5	FALSE	SRSF10	SRSF10	20.7273	1	11	0	0	0.830189	FALSE	0	SRSF10	70	0.441006
950	1.96226	0.00697506	0.509615	0.657143	15	5	FALSE	PRPF4	PRPF4	21.4667	2	15	0	0	0.839623	FALSE	0	PRPF4	118	0.466667
951	1.83019	0.0172183	0.546392	0.580952	21	5	FALSE	SF3B5	SF3B5	19.9524	1	21	0	0	0.861635	FALSE	0	SF3B5	350	0.424519
952	1.79245	0.0723964	0.557895	0.588235	17	4	FALSE	BCAS2	BCAS2	19.7647	3	17	0	0	0.867925	FALSE	0	BCAS2	1002	0.410539
953	1.77358	0.0511241	0.56383	0.508772	19	4	FALSE	SRSF6	SRSF6	17.3158	3	19	0	0	0.871069	FALSE	0	SRSF6	812	0.360746
954	1.86792	0.00713272	0.535354	0.625731	19	5	FALSE	SF1	SF1	21.2632	3	19	0	0	0.855346	FALSE	0	SF1	204	0.452408
955	2.15094	0.0093598	0.464912	0.525641	13	6	FALSE	DHX38	DHX38	17.1538	7	13	0	0	0.808176	FALSE	0	DHX38	154	0.397138
956	1.98113	0.00231933	0.504762	0.8	16	5	FALSE	DHX16	DHX16	21.0625	4	16	0	0	0.836478	FALSE	0	DHX16	82	0.478693
957	1.77358	0.0252775	0.56383	0.513333	25	5	FALSE	SF3B2	SF3B2	18.44	5	25	0	0	0.871069	FALSE	0	SF3B2	484	0.40087
958	1.83019	0.0496263	0.546392	0.533333	15	4	FALSE	CPSF6	CPSF6	18.9333	3	15	0	0	0.861635	FALSE	0	CPSF6	688	0.393056
1343	2.50943	0	0.398496	1	6	6	FALSE		CWC25	17.8333		6	0	0	0.748428	FALSE	0	CWC25	0	0.557292
959	1.88679	0.00995158	0.53	0.6	20	5	FALSE	SF3A3	SF3A3	19.85	1	20	0	0	0.852201	FALSE	0	SF3A3	228	0.441111
960	1.86792	0.00908898	0.535354	0.626316	20	5	FALSE	SF3A1	SF3A1	20.55	5	20	0	0	0.855346	FALSE	0	SF3A1	218	0.446739
961	1.88679	0.0167908	0.53	0.515789	20	5	FALSE	SRSF2	SRSF2	18.3	7	20	0	0	0.852201	FALSE	0	SRSF2	322	0.406667
962	1.83019	0.0108815	0.546392	0.657143	21	5	FALSE	SF3B3	SF3B3	20.9048	5	21	0	0	0.861635	FALSE	0	SF3B3	278	0.444782
1346	1.77358	0.0267878	0.56383	0.513333	25	5	FALSE		RBM25	19.4		25	0	0	0.871069	FALSE	0	RBM25	560	0.421739
1347	1.98113	0.0034129	0.504762	0.692308	14	5	FALSE		SF3B6	22.8571		14	0	0	0.836478	FALSE	0	SF3B6	98	0.496894
963	2	0.00624322	0.5	0.580952	15	5	FALSE	SFPQ	SFPQ	17.8667	4	15	0	0	0.833333	FALSE	0	SFPQ	110	0.406061
964	2.26415	0.0004585	0.441667	0.785714	8	6	FALSE	SRSF11	SRSF11	23.625	4	8	0	0	0.789308	FALSE	0	SRSF11	12	0.549419
965	1.67925	0.0453677	0.595506	0.495074	29	5	FALSE	PRPF19	PRPF19	18.8276	6	29	0	0	0.886792	FALSE	0	PRPF19	886	0.400587
966	1.66038	0.0510619	0.602273	0.450575	30	5	FALSE	DHX15	DHX15	18.1667	13	30	0	0	0.889937	FALSE	0	DHX15	972	0.386525
967	1.96226	0.00528701	0.509615	0.638095	15	5	FALSE	SRSF5	SRSF5	21.3333	3	15	0	0	0.839623	FALSE	0	SRSF5	126	0.463768
968	1.71698	0.0329876	0.582418	0.497354	28	5	FALSE	SF3B1	SF3B1	18.5714	34	28	0	0	0.880503	FALSE	0	SF3B1	634	0.403727
969	1.9434	0.0111725	0.514563	0.620915	18	5	FALSE	CWC22	CWC22	18.7778	6	18	0	0	0.842767	FALSE	0	CWC22	254	0.426768
970	1.66038	0.0615927	0.602273	0.43908	30	5	FALSE	U2AF2	U2AF2	17.6667	2	30	0	0	0.889937	FALSE	0	U2AF2	1014	0.375887
971	1.90566	0.00845332	0.524752	0.602941	17	5	FALSE	SRSF7	SRSF7	18.4706	1	17	0	0	0.849057	FALSE	0	SRSF7	236	0.392991
972	1.66038	0.084742	0.602273	0.456522	24	4	FALSE	SRSF1	SRSF1	17.5833	2	24	0	0	0.889937	FALSE	0	SRSF1	1288	0.358844
973	1.86792	0.017316	0.535354	0.520468	19	5	FALSE	SRSF3	SRSF3	17.7368	1	19	0	0	0.855346	FALSE	0	SRSF3	312	0.37738
976	2.18868	0.00120272	0.456897	0.4	5	5	FALSE	POLDIP3	POLDIP3	20.2	1	5	0	0	0.801887	FALSE	0	POLDIP3	36	0.465116
977	2.26415	0	0.441667	1	6	5	FALSE	NXF1	NXF1	21.5	4	6	0	0	0.789308	FALSE	0	NXF1	0	0.551282
979	2.56604	0	0.389706	1	2	6	FALSE	U2AF1L4	U2AF1L4	22	0	2	0	0	0.738994	FALSE	0	U2AF1L4	0	0.666667
982	2.15094	0.00093485	0.464912	0.642857	8	5	FALSE	ZRSR2	ZRSR2	21.5	11	8	0	0	0.808176	FALSE	0	ZRSR2	28	0.5
984	2.13208	0.00285873	0.469027	0.535714	8	5	FALSE	SRSF4	SRSF4	19.375	2	8	0	0	0.811321	FALSE	0	SRSF4	68	0.447674
985	3.67925	0.0362845	0.271795	0.666667	4	5	FALSE	TSEN15	TSEN15	3.75	1	4	0	0	0.553459	FALSE	0	TSEN15	636	0.535714
986	2.79245	0.142235	0.358108	0.4	5	4	FALSE	CLP1	CLP1	4.4	1	5	0	0	0.701258	FALSE	0	CLP1	1896	0.366667
987	4.62264	0	0.216327	1	3	6	FALSE	TSEN54	TSEN54	3.66667	0	3	0	0	0.396226	FALSE	0	TSEN54	0	0.916667
988	3.67925	0.0362845	0.271795	0.666667	4	5	FALSE	TSEN2	TSEN2	3.75	2	4	0	0	0.553459	FALSE	0	TSEN2	636	0.535714
989	4.62264	0	0.216327	1	3	6	FALSE	TSEN34	TSEN34	3.66667	0	3	0	0	0.396226	FALSE	0	TSEN34	0	0.916667
994	2.20755	0.00068789	0.452991	0.821429	8	5	FALSE	SLU7	SLU7	20.25	5	8	0	0	0.798742	FALSE	0	SLU7	32	0.50625
995	2.28302	0.0921368	0.438017	0.3	5	3	FALSE	PCF11	PCF11	9.2	11	5	0	0	0.786164	FALSE	0	PCF11	1054	0.283871
996	2.28302	0.00157584	0.438017	0.428571	7	6	FALSE	PRPF38A	PRPF38A	18	4	7	0	0	0.786164	FALSE	0	PRPF38A	26	0.42517
997	2.09434	0.00377995	0.477477	0.727273	12	5	FALSE	ISY1	ISY1	19.0833	0	12	0	0	0.81761	FALSE	0	ISY1	106	0.454365
998	2.86792	0	0.348684	1	3	4	FALSE	WDR33	WDR33	5.33333	12	3	0	0	0.688679	FALSE	0	WDR33	0	0.533333
999	1.92453	0.0254832	0.519608	0.636364	11	4	FALSE	SRSF9	SRSF9	21.7273	1	11	0	0	0.845912	FALSE	0	SRSF9	442	0.452652
1001	2	0.00519855	0.5	0.742857	15	5	FALSE	SYF2	SYF2	19.1333	1	15	0	0	0.833333	FALSE	0	SYF2	156	0.434848
1002	1.86792	0.0140016	0.535354	0.610526	20	5	FALSE	CDC40	CDC40	19.6	5	20	0	0	0.855346	FALSE	0	CDC40	356	0.426087
1003	1.98113	0.0160183	0.504762	0.461538	14	5	FALSE	U2AFBP	U2AFBP	18.8571	0	14	0	0	0.836478	FALSE	0	U2AFBP	264	0.409938
