# Supplementary material for: In Silico Analysis of a Highly Mutated Gene in Cancer Provides Insight into Abnormal mRNA Splicing: Splicing Factor 3B Subunit 1K700E Mutant
Source: Biomolecules. 2020 Apr 28;10(5):680. doi: 10.3390/biom10050680 (PMC7277358; doi:10.3390/biom10050680)
Supplement: Supplementary file 1 [file biomolecules-10-00680-s001.zip › SupplementaryFiles/Network_complete.xls]

## Sheet: complete_network
shared name	name	Matching.Attribute
POLDIP3	POLDIP3	POLDIP3
IGF2BP2	IGF2BP2
NXF1	NXF1	NXF1
RPRD2	RPRD2	RPRD2
U2AF1L4	U2AF1L4	U2AF1L4
CWC25	CWC25
RPRD1B	RPRD1B	RPRD1B
RPRD1A	RPRD1A	RPRD1A
SFPQ	SFPQ	SFPQ
ZRSR2	ZRSR2	ZRSR2
CPSF6	CPSF6	CPSF6
EDC4	EDC4	EDC4
SRSF4	SRSF4	SRSF4
SRSF5	SRSF5	SRSF5
TSEN15	TSEN15	TSEN15
CLP1	CLP1	CLP1
TSEN54	TSEN54	TSEN54
DHX38	DHX38	DHX38
TSEN2	TSEN2	TSEN2
TSEN34	TSEN34	TSEN34
DHX16	DHX16	DHX16
SRSF10	SRSF10	SRSF10
RBM17	RBM17	RBM17
SMNDC1	SMNDC1	SMNDC1
DNAJC8	DNAJC8	DNAJC8
DCP1B	DCP1B	DCP1B
DCP2	DCP2	DCP2
EDC3	EDC3	EDC3
DCP1A	DCP1A	DCP1A
SRSF2	SRSF2	SRSF2
SRSF6	SRSF6	SRSF6
EIF3E	EIF3E
RPS4X	RPS4X
SRSF11	SRSF11	SRSF11
SF1	SF1	SF1
SLU7	SLU7	SLU7
PCF11	PCF11	PCF11
DHX15	DHX15	DHX15
PRPF38A	PRPF38A	PRPF38A
ISY1	ISY1	ISY1
CWC22	CWC22	CWC22
RBM25	RBM25
PRPF40A	PRPF40A	PRPF40A
PRPF4	PRPF4	PRPF4
WDR33	WDR33	WDR33
FIP1L1	FIP1L1	FIP1L1
SRSF9	SRSF9	SRSF9
SYF2	SYF2	SYF2
SRSF7	SRSF7	SRSF7
CDC40	CDC40	CDC40
SF3A1	SF3A1	SF3A1
SF3A3	SF3A3	SF3A3
SRSF1	SRSF1	SRSF1
SRSF3	SRSF3	SRSF3
U2AFBP	U2AFBP	U2AFBP
U2AF2	U2AF2	U2AF2
SF3B6	SF3B6
SF3B2	SF3B2	SF3B2
SF3B5	SF3B5	SF3B5
PRPF19	PRPF19	PRPF19
BCAS2	BCAS2	BCAS2
SF3A2	SF3A2	SF3A2
SF3B4	SF3B4	SF3B4
SF3B3	SF3B3	SF3B3
SF3B1	SF3B1	SF3B1
IGF2BP3	IGF2BP3	IGF2BP3
IGF2BP1	IGF2BP1	IGF2BP1
