# Supplementary material for: In Silico Analysis of a Highly Mutated Gene in Cancer Provides Insight into Abnormal mRNA Splicing: Splicing Factor 3B Subunit 1K700E Mutant
Source: Biomolecules. 2020 Apr 28;10(5):680. doi: 10.3390/biom10050680 (PMC7277358; doi:10.3390/biom10050680)
Supplement: Supplementary file 1 [file biomolecules-10-00680-s001.zip › SupplementaryFiles/Network_component.xls]

## Sheet: 1
SUID	AverageShortestPathLength	BetweennessCentrality	ClosenessCentrality	ClusteringCoefficient	Degree	Eccentricity	IsSingleNode	Matching.Attribute	name	NeighborhoodConnectivity	No of mutations	NumberOfDirectedEdges	NumberOfUndirectedEdges	PartnerOfMultiEdgedNodePairs	Radiality	selected	SelfLoops	shared name	Stress	TopologicalCoefficient
942	2.39623	4.269e-05	0.417323	0.666667	3	6	FALSE	SMNDC1	SMNDC1	28.3333	0	3	0	0	0.767296	FALSE	0	SMNDC1	2	0.691057
943	2.24528	0.112605	0.445378	0.4	6	3	FALSE	FIP1L1	FIP1L1	11.1667	6	6	0	0	0.792453	FALSE	0	FIP1L1	1500	0.328431
944	2.20755	0.00012508	0.452991	0.8	5	5	FALSE	DNAJC8	DNAJC8	22.6	3	5	0	0	0.798742	FALSE	0	DNAJC8	6	0.525581
945	1.98113	0.00368381	0.504762	0.659341	14	5	FALSE	PRPF40A	PRPF40A	22.3571	5	14	0	0	0.836478	FALSE	0	PRPF40A	102	0.486025
946	1.58491	0.0754195	0.630952	0.418895	34	5	FALSE	SF3A2	SF3A2	17.5882	1	34	0	0	0.902516	FALSE	0	SF3A2	1082	0.374218
947	1.88679	0.00551124	0.53	0.701754	19	5	FALSE	SF3B4	SF3B4	21.3684	3	19	0	0	0.852201	FALSE	0	SF3B4	144	0.464531
948	2.07547	0.00109319	0.481818	0.8	10	5	FALSE	RBM17	RBM17	22.9	4	10	0	0	0.820755	FALSE	0	RBM17	32	0.508889
949	2.01887	0.00332381	0.495327	0.654545	11	5	FALSE	SRSF10	SRSF10	20.7273	1	11	0	0	0.830189	FALSE	0	SRSF10	70	0.441006
950	1.96226	0.00697506	0.509615	0.657143	15	5	FALSE	PRPF4	PRPF4	21.4667	2	15	0	0	0.839623	FALSE	0	PRPF4	118	0.466667
951	1.83019	0.0172183	0.546392	0.580952	21	5	FALSE	SF3B5	SF3B5	19.9524	1	21	0	0	0.861635	FALSE	0	SF3B5	350	0.424519
952	1.79245	0.0723964	0.557895	0.588235	17	4	FALSE	BCAS2	BCAS2	19.7647	3	17	0	0	0.867925	FALSE	0	BCAS2	1002	0.410539
953	1.77358	0.0511241	0.56383	0.508772	19	4	FALSE	SRSF6	SRSF6	17.3158	3	19	0	0	0.871069	FALSE	0	SRSF6	812	0.360746
954	1.86792	0.00713272	0.535354	0.625731	19	5	FALSE	SF1	SF1	21.2632	3	19	0	0	0.855346	FALSE	0	SF1	204	0.452408
955	2.15094	0.0093598	0.464912	0.525641	13	6	FALSE	DHX38	DHX38	17.1538	7	13	0	0	0.808176	FALSE	0	DHX38	154	0.397138
956	1.98113	0.00231933	0.504762	0.8	16	5	FALSE	DHX16	DHX16	21.0625	4	16	0	0	0.836478	FALSE	0	DHX16	82	0.478693
957	1.77358	0.0252775	0.56383	0.513333	25	5	FALSE	SF3B2	SF3B2	18.44	5	25	0	0	0.871069	FALSE	0	SF3B2	484	0.40087
958	1.83019	0.0496263	0.546392	0.533333	15	4	FALSE	CPSF6	CPSF6	18.9333	3	15	0	0	0.861635	FALSE	0	CPSF6	688	0.393056
1343	2.50943	0	0.398496	1	6	6	FALSE		CWC25	17.8333		6	0	0	0.748428	FALSE	0	CWC25	0	0.557292
959	1.88679	0.00995158	0.53	0.6	20	5	FALSE	SF3A3	SF3A3	19.85	1	20	0	0	0.852201	FALSE	0	SF3A3	228	0.441111
960	1.86792	0.00908898	0.535354	0.626316	20	5	FALSE	SF3A1	SF3A1	20.55	5	20	0	0	0.855346	FALSE	0	SF3A1	218	0.446739
961	1.88679	0.0167908	0.53	0.515789	20	5	FALSE	SRSF2	SRSF2	18.3	7	20	0	0	0.852201	FALSE	0	SRSF2	322	0.406667
962	1.83019	0.0108815	0.546392	0.657143	21	5	FALSE	SF3B3	SF3B3	20.9048	5	21	0	0	0.861635	FALSE	0	SF3B3	278	0.444782
1346	1.77358	0.0267878	0.56383	0.513333	25	5	FALSE		RBM25	19.4		25	0	0	0.871069	FALSE	0	RBM25	560	0.421739
1347	1.98113	0.0034129	0.504762	0.692308	14	5	FALSE		SF3B6	22.8571		14	0	0	0.836478	FALSE	0	SF3B6	98	0.496894
963	2	0.00624322	0.5	0.580952	15	5	FALSE	SFPQ	SFPQ	17.8667	4	15	0	0	0.833333	FALSE	0	SFPQ	110	0.406061
964	2.26415	0.0004585	0.441667	0.785714	8	6	FALSE	SRSF11	SRSF11	23.625	4	8	0	0	0.789308	FALSE	0	SRSF11	12	0.549419
965	1.67925	0.0453677	0.595506	0.495074	29	5	FALSE	PRPF19	PRPF19	18.8276	6	29	0	0	0.886792	FALSE	0	PRPF19	886	0.400587
966	1.66038	0.0510619	0.602273	0.450575	30	5	FALSE	DHX15	DHX15	18.1667	13	30	0	0	0.889937	FALSE	0	DHX15	972	0.386525
967	1.96226	0.00528701	0.509615	0.638095	15	5	FALSE	SRSF5	SRSF5	21.3333	3	15	0	0	0.839623	FALSE	0	SRSF5	126	0.463768
968	1.71698	0.0329876	0.582418	0.497354	28	5	FALSE	SF3B1	SF3B1	18.5714	34	28	0	0	0.880503	FALSE	0	SF3B1	634	0.403727
969	1.9434	0.0111725	0.514563	0.620915	18	5	FALSE	CWC22	CWC22	18.7778	6	18	0	0	0.842767	FALSE	0	CWC22	254	0.426768
970	1.66038	0.0615927	0.602273	0.43908	30	5	FALSE	U2AF2	U2AF2	17.6667	2	30	0	0	0.889937	FALSE	0	U2AF2	1014	0.375887
971	1.90566	0.00845332	0.524752	0.602941	17	5	FALSE	SRSF7	SRSF7	18.4706	1	17	0	0	0.849057	FALSE	0	SRSF7	236	0.392991
972	1.66038	0.084742	0.602273	0.456522	24	4	FALSE	SRSF1	SRSF1	17.5833	2	24	0	0	0.889937	FALSE	0	SRSF1	1288	0.358844
973	1.86792	0.017316	0.535354	0.520468	19	5	FALSE	SRSF3	SRSF3	17.7368	1	19	0	0	0.855346	FALSE	0	SRSF3	312	0.37738
976	2.18868	0.00120272	0.456897	0.4	5	5	FALSE	POLDIP3	POLDIP3	20.2	1	5	0	0	0.801887	FALSE	0	POLDIP3	36	0.465116
977	2.26415	0	0.441667	1	6	5	FALSE	NXF1	NXF1	21.5	4	6	0	0	0.789308	FALSE	0	NXF1	0	0.551282
979	2.56604	0	0.389706	1	2	6	FALSE	U2AF1L4	U2AF1L4	22	0	2	0	0	0.738994	FALSE	0	U2AF1L4	0	0.666667
982	2.15094	0.00093485	0.464912	0.642857	8	5	FALSE	ZRSR2	ZRSR2	21.5	11	8	0	0	0.808176	FALSE	0	ZRSR2	28	0.5
984	2.13208	0.00285873	0.469027	0.535714	8	5	FALSE	SRSF4	SRSF4	19.375	2	8	0	0	0.811321	FALSE	0	SRSF4	68	0.447674
985	3.67925	0.0362845	0.271795	0.666667	4	5	FALSE	TSEN15	TSEN15	3.75	1	4	0	0	0.553459	FALSE	0	TSEN15	636	0.535714
986	2.79245	0.142235	0.358108	0.4	5	4	FALSE	CLP1	CLP1	4.4	1	5	0	0	0.701258	FALSE	0	CLP1	1896	0.366667
987	4.62264	0	0.216327	1	3	6	FALSE	TSEN54	TSEN54	3.66667	0	3	0	0	0.396226	FALSE	0	TSEN54	0	0.916667
988	3.67925	0.0362845	0.271795	0.666667	4	5	FALSE	TSEN2	TSEN2	3.75	2	4	0	0	0.553459	FALSE	0	TSEN2	636	0.535714
989	4.62264	0	0.216327	1	3	6	FALSE	TSEN34	TSEN34	3.66667	0	3	0	0	0.396226	FALSE	0	TSEN34	0	0.916667
994	2.20755	0.00068789	0.452991	0.821429	8	5	FALSE	SLU7	SLU7	20.25	5	8	0	0	0.798742	FALSE	0	SLU7	32	0.50625
995	2.28302	0.0921368	0.438017	0.3	5	3	FALSE	PCF11	PCF11	9.2	11	5	0	0	0.786164	FALSE	0	PCF11	1054	0.283871
996	2.28302	0.00157584	0.438017	0.428571	7	6	FALSE	PRPF38A	PRPF38A	18	4	7	0	0	0.786164	FALSE	0	PRPF38A	26	0.42517
997	2.09434	0.00377995	0.477477	0.727273	12	5	FALSE	ISY1	ISY1	19.0833	0	12	0	0	0.81761	FALSE	0	ISY1	106	0.454365
998	2.86792	0	0.348684	1	3	4	FALSE	WDR33	WDR33	5.33333	12	3	0	0	0.688679	FALSE	0	WDR33	0	0.533333
999	1.92453	0.0254832	0.519608	0.636364	11	4	FALSE	SRSF9	SRSF9	21.7273	1	11	0	0	0.845912	FALSE	0	SRSF9	442	0.452652
1001	2	0.00519855	0.5	0.742857	15	5	FALSE	SYF2	SYF2	19.1333	1	15	0	0	0.833333	FALSE	0	SYF2	156	0.434848
1002	1.86792	0.0140016	0.535354	0.610526	20	5	FALSE	CDC40	CDC40	19.6	5	20	0	0	0.855346	FALSE	0	CDC40	356	0.426087
1003	1.98113	0.0160183	0.504762	0.461538	14	5	FALSE	U2AFBP	U2AFBP	18.8571	0	14	0	0	0.836478	FALSE	0	U2AFBP	264	0.409938
